# Supplementary material for: Genome-Wide Identification and Characterization of Long Non-Coding RNAs in Peanut
Source: Genes (Basel). 2019 Jul 15;10(7):536. doi: 10.3390/genes10070536 (PMC6679159; doi:10.3390/genes10070536)
Supplement: Supplementary file 1 [file genes-10-00536-s001.zip]

Archive with 9 entries (8 files):
- Supplementary Files/
- Supplementary Files/Figure S1.tif
- Supplementary Files/Figure S2.tif
- Supplementary Files/Figure S3.tif
- Supplementary Files/Figure S4.tif
- Supplementary Files/Table S1.xls
- Supplementary Files/Table S2.xls
- Supplementary Files/Table S3.xls
- Supplementary Files/Table S4.xls
