# Supplementary material for: Genome-Wide Identification and Characterization of Long Non-Coding RNAs in Peanut
Source: Genes (Basel). 2019 Jul 15;10(7):536. doi: 10.3390/genes10070536 (PMC6679159; doi:10.3390/genes10070536)
Supplement: Supplementary file 1 [file genes-10-00536-s001.zip › Supplementary Files/Table S1.xls]

## Sheet: TableS1
TableS1:Description of 124 samples
SRA Accession	tissue_type	Assay_Type	BioProject	Instrument	LibrarySelection	cultivar	Reference(PMID)
SRR2157444	pod	RNA-Seq	PRJNA227783	Illumina HiSeq 2000	unspecified	Yueyou 7	26502832
SRR2157445	pod	RNA-Seq	PRJNA227783	Illumina HiSeq 2000	unspecified	Yueyou 7	26502832
SRR2157446	pod wall	RNA-Seq	PRJNA227783	Illumina HiSeq 2000	unspecified	Yueyou 7	26502832
SRR2157447	pod wall	RNA-Seq	PRJNA227783	Illumina HiSeq 2000	unspecified	Yueyou 7	26502832
SRR2157448	pod wall	RNA-Seq	PRJNA227783	Illumina HiSeq 2000	unspecified	Yueyou 7	26502832
SRR2157449	pod wall	RNA-Seq	PRJNA227783	Illumina HiSeq 2000	unspecified	Yueyou 7	26502832
SRR2157450	pod wall	RNA-Seq	PRJNA227783	Illumina HiSeq 2000	unspecified	Yueyou 7	26502832
SRR2157451	pod wall	RNA-Seq	PRJNA227783	Illumina HiSeq 2000	unspecified	Yueyou 7	26502832
SRR2157452	pod wall	RNA-Seq	PRJNA227783	Illumina HiSeq 2000	unspecified	Yueyou 7	26502832
SRR2157453	pod wall	RNA-Seq	PRJNA227783	Illumina HiSeq 2000	unspecified	Yueyou 7	26502832
SRR2157454	pod wall	RNA-Seq	PRJNA227783	Illumina HiSeq 2000	unspecified	Yueyou 7	26502832
SRR1534396	pods, leaves, roots	RNA-Seq	PRJNA248910	Illumina Genome Analyzer IIx	cDNA	OLin CV-75 (PI 631176)	27729436
SRR4037959	pods, leaves, roots	RNA-Seq	PRJNA248910	Illumina HiSeq 2000	cDNA	BSS56	27729436
SRR4037985	pods, leaves, roots	RNA-Seq	PRJNA248910	Illumina HiSeq 2000	cDNA	Florunner component line	27729436
SRR4037986	pods, leaves, roots	RNA-Seq	PRJNA248910	Illumina HiSeq 2000	cDNA	COC224	27729436
SRR4037987	pods, leaves, roots	RNA-Seq	PRJNA248910	Illumina HiSeq 2000	cDNA	COC367	27729436
SRR4037988	pods, leaves, roots	RNA-Seq	PRJNA248910	Illumina HiSeq 2000	cDNA	COC559	27729436
SRR4038060	pods, leaves, roots	RNA-Seq	PRJNA248910	Illumina HiSeq 2000	cDNA	COC155B	27729436
SRR4038252	pods, leaves, roots	RNA-Seq	PRJNA248910	Illumina HiSeq 2000	cDNA	PI565461	27729436
SRR4038254	pods, leaves, roots	RNA-Seq	PRJNA248910	Illumina HiSeq 2000	cDNA	PI565461	27729436
SRR4038281	pods, leaves, roots	RNA-Seq	PRJNA248910	Illumina Genome Analyzer IIx	cDNA	PI565461	27729436
SRR4038285	pods, leaves, roots	RNA-Seq	PRJNA248910	Illumina Genome Analyzer IIx	cDNA	PI565461	27729436
SRR4038966	pods, leaves, roots	RNA-Seq	PRJNA248910	Illumina Genome Analyzer IIx	cDNA	PI642851	27729436
SRR2135539	leaf	RNA-Seq	PRJNA291488	Illumina HiSeq 2500	PolyA	Tifrunner	27746793
SRR2135540	leaf	RNA-Seq	PRJNA291488	Illumina HiSeq 2500	PolyA	Tifrunner	27746793
SRR2135541	leaf	RNA-Seq	PRJNA291488	Illumina HiSeq 2500	PolyA	Tifrunner	27746793
SRR2135542	leaf	RNA-Seq	PRJNA291488	Illumina HiSeq 2500	PolyA	Tifrunner	27746793
SRR2135543	leaf	RNA-Seq	PRJNA291488	Illumina HiSeq 2500	PolyA	Tifrunner	27746793
SRR2135544	leaf	RNA-Seq	PRJNA291488	Illumina HiSeq 2500	PolyA	Tifrunner	27746793
SRR2135545	leaf	RNA-Seq	PRJNA291488	Illumina HiSeq 2500	PolyA	Tifrunner	27746793
SRR2135546	leaf	RNA-Seq	PRJNA291488	Illumina HiSeq 2500	PolyA	Tifrunner	27746793
SRR2135547	vegetative shoot	RNA-Seq	PRJNA291488	Illumina HiSeq 2500	PolyA	Tifrunner	27746793
SRR2135548	vegetative shoot	RNA-Seq	PRJNA291488	Illumina HiSeq 2500	PolyA	Tifrunner	27746793
SRR2135552	vegetative shoot	RNA-Seq	PRJNA291488	Illumina HiSeq 2500	PolyA	Tifrunner	27746793
SRR2135554	reproductive shoot	RNA-Seq	PRJNA291488	Illumina HiSeq 2500	PolyA	Tifrunner	27746793
SRR2135555	reproductive shoot	RNA-Seq	PRJNA291488	Illumina HiSeq 2500	PolyA	Tifrunner	27746793
SRR2135556	reproductive shoot	RNA-Seq	PRJNA291488	Illumina HiSeq 2500	PolyA	Tifrunner	27746793
SRR2135557	root	RNA-Seq	PRJNA291488	Illumina HiSeq 2500	PolyA	Tifrunner	27746793
SRR2135560	root	RNA-Seq	PRJNA291488	Illumina HiSeq 2500	PolyA	Tifrunner	27746793
SRR2135586	root	RNA-Seq	PRJNA291488	Illumina HiSeq 2500	PolyA	Tifrunner	27746793
SRR2135589	nodules	RNA-Seq	PRJNA291488	Illumina HiSeq 2500	PolyA	Tifrunner	27746793
SRR2135593	nodules	RNA-Seq	PRJNA291488	Illumina HiSeq 2500	PolyA	Tifrunner	27746793
SRR2135597	nodules	RNA-Seq	PRJNA291488	Illumina HiSeq 2500	PolyA	Tifrunner	27746793
SRR2135601	flowers	RNA-Seq	PRJNA291488	Illumina HiSeq 2500	PolyA	Tifrunner	27746793
SRR2140727	flowers	RNA-Seq	PRJNA291488	Illumina HiSeq 2500	PolyA	Tifrunner	27746793
SRR2140728	flowers	RNA-Seq	PRJNA291488	Illumina HiSeq 2500	PolyA	Tifrunner	27746793
SRR2140738	pistils	RNA-Seq	PRJNA291488	Illumina HiSeq 2500	PolyA	Tifrunner	27746793
SRR2140739	pistils	RNA-Seq	PRJNA291488	Illumina HiSeq 2500	PolyA	Tifrunner	27746793
SRR2140740	pistils	RNA-Seq	PRJNA291488	Illumina HiSeq 2500	PolyA	Tifrunner	27746793
SRR2140741	stamens	RNA-Seq	PRJNA291488	Illumina HiSeq 2500	PolyA	Tifrunner	27746793
SRR2140742	stamens	RNA-Seq	PRJNA291488	Illumina HiSeq 2500	PolyA	Tifrunner	27746793
SRR2140743	gynophore tip	RNA-Seq	PRJNA291488	Illumina HiSeq 2500	PolyA	Tifrunner	27746793
SRR2140744	gynophore tip	RNA-Seq	PRJNA291488	Illumina HiSeq 2500	PolyA	Tifrunner	27746793
SRR2140745	gynophore tip	RNA-Seq	PRJNA291488	Illumina HiSeq 2500	PolyA	Tifrunner	27746793
SRR2140748	gynophore tip	RNA-Seq	PRJNA291488	Illumina HiSeq 2500	PolyA	Tifrunner	27746793
SRR2140749	gynophore tip	RNA-Seq	PRJNA291488	Illumina HiSeq 2500	PolyA	Tifrunner	27746793
SRR2140750	gynophore tip	RNA-Seq	PRJNA291488	Illumina HiSeq 2500	PolyA	Tifrunner	27746793
SRR2140751	gynophore tip	RNA-Seq	PRJNA291488	Illumina HiSeq 2500	PolyA	Tifrunner	27746793
SRR2140804	gynophore stalk	RNA-Seq	PRJNA291488	Illumina HiSeq 2500	PolyA	Tifrunner	27746793
SRR2140805	pod	RNA-Seq	PRJNA291488	Illumina HiSeq 2500	PolyA	Tifrunner	27746793
SRR2141559	pod	RNA-Seq	PRJNA291488	Illumina HiSeq 2500	PolyA	Tifrunner	27746793
SRR2141618	pericarp	RNA-Seq	PRJNA291488	Illumina HiSeq 2500	PolyA	Tifrunner	27746793
SRR2141619	pericarp	RNA-Seq	PRJNA291488	Illumina HiSeq 2500	PolyA	Tifrunner	27746793
SRR2141620	pericarp	RNA-Seq	PRJNA291488	Illumina HiSeq 2500	PolyA	Tifrunner	27746793
SRR2141679	seed	RNA-Seq	PRJNA291488	Illumina HiSeq 2500	PolyA	Tifrunner	27746793
SRR2141695	pericarp	RNA-Seq	PRJNA291488	Illumina HiSeq 2500	PolyA	Tifrunner	27746793
SRR2141696	pericarp	RNA-Seq	PRJNA291488	Illumina HiSeq 2500	PolyA	Tifrunner	27746793
SRR2141697	pericarp	RNA-Seq	PRJNA291488	Illumina HiSeq 2500	PolyA	Tifrunner	27746793
SRR2141698	seed	RNA-Seq	PRJNA291488	Illumina HiSeq 2500	PolyA	Tifrunner	27746793
SRR2141699	seed	RNA-Seq	PRJNA291488	Illumina HiSeq 2500	PolyA	Tifrunner	27746793
SRR2141700	seed	RNA-Seq	PRJNA291488	Illumina HiSeq 2500	PolyA	Tifrunner	27746793
SRR2141701	seed	RNA-Seq	PRJNA291488	Illumina HiSeq 2500	PolyA	Tifrunner	27746793
SRR2141702	seed	RNA-Seq	PRJNA291488	Illumina HiSeq 2500	PolyA	Tifrunner	27746793
SRR2141703	seed	RNA-Seq	PRJNA291488	Illumina HiSeq 2500	PolyA	Tifrunner	27746793
SRR2141704	seed	RNA-Seq	PRJNA291488	Illumina HiSeq 2500	PolyA	Tifrunner	27746793
SRR2141705	seed	RNA-Seq	PRJNA291488	Illumina HiSeq 2500	PolyA	Tifrunner	27746793
SRR2155087	post-harvest seed	RNA-Seq	PRJNA291797	Illumina HiSeq 2000	cDNA	Zhonghua 12	26922489
SRR2155088	post-harvest seed	RNA-Seq	PRJNA291797	Illumina HiSeq 2000	cDNA	Zhonghua 12	26922489
SRR2155089	post-harvest seed	RNA-Seq	PRJNA291797	Illumina HiSeq 2000	cDNA	Zhonghua 12	26922489
SRR2155090	post-harvest seed	RNA-Seq	PRJNA291797	Illumina HiSeq 2000	cDNA	Zhonghua 12	26922489
SRR2155091	post-harvest seed	RNA-Seq	PRJNA291797	Illumina HiSeq 2000	cDNA	Zhonghua 12	26922489
SRR2155092	post-harvest seed	RNA-Seq	PRJNA291797	Illumina HiSeq 2000	cDNA	Zhonghua 12	26922489
SRR2155146	post-harvest seed	RNA-Seq	PRJNA291797	Illumina HiSeq 2000	cDNA	Zhonghua 6	26922489
SRR2155147	post-harvest seed	RNA-Seq	PRJNA291797	Illumina HiSeq 2000	cDNA	Zhonghua 6	26922489
SRR2155148	post-harvest seed	RNA-Seq	PRJNA291797	Illumina HiSeq 2000	cDNA	Zhonghua 6	26922489
SRR2155149	post-harvest seed	RNA-Seq	PRJNA291797	Illumina HiSeq 2000	cDNA	Zhonghua 6	26922489
SRR2155150	post-harvest seed	RNA-Seq	PRJNA291797	Illumina HiSeq 2000	cDNA	Zhonghua 6	26922489
SRR2155151	post-harvest seed	RNA-Seq	PRJNA291797	Illumina HiSeq 2000	cDNA	Zhonghua 6	26922489
SRR4294183	root	RNA-Seq	PRJNA344420	Illumina HiSeq 2000	cDNA	Luhua-11(replicate 1)
SRR5043459	root	RNA-Seq	PRJNA354154	NextSeq 500	RT-PCR	PI262090 sample3	28059169
SRR5043460	root	RNA-Seq	PRJNA354154	NextSeq 500	RT-PCR	F487A sample3	28059169
SRR5043461	root	RNA-Seq	PRJNA354154	NextSeq 500	RT-PCR	E6 sample2	28059169
SRR5043464	root	RNA-Seq	PRJNA354154	NextSeq 500	RT-PCR	E7 sample2	28059169
SRR5043466	root	RNA-Seq	PRJNA354154	NextSeq 500	RT-PCR	E7 sample3	28059169
SRR5043467	root	RNA-Seq	PRJNA354154	NextSeq 500	RT-PCR	E4 sample3	28059169
SRR5043468	root	RNA-Seq	PRJNA354154	NextSeq 500	RT-PCR	E7 sample1	28059169
SRR5043469	root	RNA-Seq	PRJNA354154	NextSeq 500	RT-PCR	E6 sample3	28059169
SRR5043470	root	RNA-Seq	PRJNA354154	NextSeq 500	RT-PCR	E5 sample1	28059169
SRR5043472	root	RNA-Seq	PRJNA354154	NextSeq 500	RT-PCR	E4 sample2	28059169
SRR5043474	root	RNA-Seq	PRJNA354154	NextSeq 500	RT-PCR	E5 sample3	28059169
SRR5043476	root	RNA-Seq	PRJNA354154	NextSeq 500	RT-PCR	E6 sample1	28059169
SRR5043478	root	RNA-Seq	PRJNA354154	NextSeq 500	RT-PCR	F487A sample2	28059169
SRR5043480	root	RNA-Seq	PRJNA354154	NextSeq 500	RT-PCR	F487A sample1	28059169
SRR5043482	root	RNA-Seq	PRJNA354154	NextSeq 500	RT-PCR	PI262090 sample2	28059169
SRR5043483	root	RNA-Seq	PRJNA354154	NextSeq 500	RT-PCR	E4 sample1	28059169
SRR5043485	root	RNA-Seq	PRJNA354154	NextSeq 500	RT-PCR	PI262090 sample1	28059169
SRR5043491	root	RNA-Seq	PRJNA354154	NextSeq 500	RT-PCR	E5 sample2	28059169
SRR5053815	seed	RNA-Seq	PRJNA354652	Illumina HiSeq 2500	PCR	FH1	29973157
SRR5054076	seed	RNA-Seq	PRJNA354652	Illumina HiSeq 2500	PCR	FH1	29973157
SRR5054058	root	RNA-Seq	PRJNA354652	Illumina HiSeq 2500	PCR	FH1	29973157
SRR5054059	leaf	RNA-Seq	PRJNA354652	Illumina HiSeq 2500	PCR	FH1	29973157
SRR6781796	seed	RNA-Seq	PRJNA354652	Illumina HiSeq 2500	PCR	TG-82	29973157
SRR6781815	seed	RNA-Seq	PRJNA354652	Illumina HiSeq 2500	PCR	TG-82	29973157
SRR6781805	seed	RNA-Seq	PRJNA354652	Illumina HiSeq 2500	PCR	TG-82	29973157
WT_DAF20_1	pod	RNA-Seq	PRJNA396814	Illumina HiSeq 2500	cDNA	Zhonghua 16	29170673
WT_DAF20_2	pod	RNA-Seq	PRJNA396814	Illumina HiSeq 2500	cDNA	Zhonghua 16	29170673
WT_DAF20_3	pod	RNA-Seq	PRJNA396814	Illumina HiSeq 2500	cDNA	Zhonghua 16	29170673
WT_DAF40_1	pod	RNA-Seq	PRJNA396814	Illumina HiSeq 2500	cDNA	Zhonghua 16	29170673
WT_DAF40_2	pod	RNA-Seq	PRJNA396814	Illumina HiSeq 2500	cDNA	Zhonghua 16	29170673
WT_DAF40_3	pod	RNA-Seq	PRJNA396814	Illumina HiSeq 2500	cDNA	Zhonghua 16	29170673
WT_DAF60_1	pod	RNA-Seq	PRJNA396814	Illumina HiSeq 2500	cDNA	Zhonghua 16	29170673
WT_DAF60_2	pod	RNA-Seq	PRJNA396814	Illumina HiSeq 2500	cDNA	Zhonghua 16	29170673
WT_DAF60_3	pod	RNA-Seq	PRJNA396814	Illumina HiSeq 2500	cDNA	Zhonghua 16	29170673
SRR5928605	leaf	RNA-Seq	PRJNA375971	Illumina HiSeq 2000	Restriction Digest	Yuanza9102	28841668
