# Supplementary material for: Genome-Wide Identification and Characterization of Long Non-Coding RNAs in Peanut
Source: Genes (Basel). 2019 Jul 15;10(7):536. doi: 10.3390/genes10070536 (PMC6679159; doi:10.3390/genes10070536)
Supplement: Supplementary file 1 [file genes-10-00536-s001.zip › Supplementary Files/Table S3.xls]

## Sheet: TableS3
Tissues	tissue_type	Number of samples
Root	root	23
Fruit	pericarp, pod, pod wall, post-harvest seed, seed	54
Leaf	leaf	10
Stem	nodules, reproductive shoot, vegetative shoot	9
Flower	flowers, gynophore tip, gynophore stalk, pistils, stamens	16
Pooled tissues	pods, leaves, root	12
