# Supplementary material for: Genome-Wide Identification and Characterization of Long Non-Coding RNAs in Peanut
Source: Genes (Basel). 2019 Jul 15;10(7):536. doi: 10.3390/genes10070536 (PMC6679159; doi:10.3390/genes10070536)
Supplement: Supplementary file 1 [file genes-10-00536-s001.zip › Supplementary Files/Table S4.xls]

## Sheet: Sheet1
Functional analysis of target genes of hub lncRNA in black module.				Functional analysis of target genes of hub lncRNA in blue module.				Functional analysis of target genes of hub lncRNA in brown module.				Functional analysis of target genes of hub lncRNA in green module.				Functional analysis of target genes of hub lncRNA in greenyellow module.				Functional analysis of target genes of hub lncRNA in pink module.				Functional analysis of target genes of hub lncRNA in red module.				Functional analysis of target genes of hub lncRNA in turquoise module.				Functional analysis of target genes of hub lncRNA in yellow module.
hub_lncRNAID	Target_TranscriptsID	GeneID	GeneDescription	hub_lncRNAID	Target_TranscriptsID	GeneID	GeneDescription	hub_lncRNAID	Target_TranscriptsID	GeneID	GeneDescription	hub_lncRNAID	Target_TranscriptsID	GeneID	GeneDescription	hub_lncRNAID	Target_TranscriptsID	GeneID	GeneDescription	hub_lncRNAID	Target_TranscriptsID	GeneID	GeneDescription	hub_lncRNAID	Target_TranscriptsID	GeneID	GeneDescription	hub_lncRNAID	Target_TranscriptsID	GeneID	GeneDescription	hub_lncRNAID	Target_TranscriptsID	GeneID	GeneDescription
MSTRG.24992.5	XM_025749402.1	LOC112696580	uncharacterized protein LOC112696580	MSTRG.29844.9	XR_003154589.1	LOC112703384	-	MSTRG.25161.8	XR_003150819.1	LOC112696634	-	MSTRG.23480.1	XM_025748085.1	LOC112695655	auxin-responsive protein IAA30-like	MSTRG.29570.1	XM_025752275.1	LOC112701528	extensin-like	MSTRG.30221.2	XR_003154664.1	LOC112703635	-	MSTRG.25025.1	XM_025749426.1	LOC112696596	protein SHOOT GRAVITROPISM 6-like isoform X7	MSTRG.3167.1	XM_025752494.1	LOC112701746	calmodulin-like protein 7	MSTRG.30159.1	XM_025755135.1	LOC112703601	protein DOG1-like 4
MSTRG.35925.1	XM_025751504.1	LOC112698099	dirigent protein 21-like	MSTRG.31165.2	XR_003155657.1	LOC112706130	-	MSTRG.25343.56	XR_003150826.1	LOC112696644	-	MSTRG.29362.2	XM_025754439.1	LOC112703119	late embryogenesis abundant protein-like	MSTRG.29594.1	XM_025754602.1	LOC112703242	zinc-finger homeodomain protein 2-like isoform X2	MSTRG.30499.1	XR_003155514.1	LOC112705592	-	MSTRG.24280.1	XM_025751517.1	LOC112698122	uncharacterized protein LOC112698122	MSTRG.5648.1	XM_025791650.1	LOC112742410	adenylate kinase 1%2C chloroplastic-like	MSTRG.33874.1	XM_025760640.1	LOC112708499	uncharacterized protein LOC112708499
MSTRG.40149.1	XM_025751504.1	LOC112698099	dirigent protein 21-like	MSTRG.31392.31	XR_003155721.1	LOC112706294	-	MSTRG.25890.1	XR_003151011.1	LOC112696969	-	MSTRG.29418.5	XM_025754464.1	LOC112703142	organ-specific protein P4-like	MSTRG.29592.1	XM_025754603.1	LOC112703243	uncharacterized protein LOC112703243	MSTRG.40564.1	XR_003159993.1	LOC112715799	-	MSTRG.31301.1	XM_025757409.1	LOC112706226	14-3-3-like protein B	MSTRG.1367.1	XM_025802347.1	LOC112754391	EPIDERMAL PATTERNING FACTOR-like protein 2	MSTRG.34123.1	XM_025761808.1	LOC112709824	auxin-induced protein AUX22-like
MSTRG.10989.1	XM_025752883.1	LOC112702029	protodermal factor 1-like isoform X2	MSTRG.35824.17	XR_003157094.1	LOC112710914	-	MSTRG.26641.8	XR_003151234.1	LOC112697461	-	MSTRG.31057.22	XM_025760504.1	LOC112708329	uncharacterized protein LOC112708329	MSTRG.36308.5	XM_025761132.1	LOC112709235	uncharacterized protein LOC112709235	MSTRG.40566.2	XR_003159993.1	LOC112715799	-	MSTRG.31822.1	XM_025758019.1	LOC112706622	UDP-glycosyltransferase 92A1-like	MSTRG.11076.1	XM_025822316.1	LOC112777934	uncharacterized protein LOC112777934	MSTRG.34161.1	XM_025765690.1	LOC112712769	ras-related protein Rab5-like
MSTRG.40738.1	XM_025755870.1	LOC112705009	uncharacterized protein LOC112705009	MSTRG.36519.1	XR_003157311.1	LOC112711161	-	MSTRG.25552.1	XR_003152616.1	LOC112699671	-	MSTRG.38756.1	XM_025766345.1	LOC112714688	receptor-like serine/threonine-protein kinase SD1-8 isoform X4	MSTRG.41493.1	XM_025768356.1	LOC112716446	CASP-like protein 1D2	MSTRG.40817.4	XR_003160088.1	LOC112715954	-	MSTRG.35061.1	XM_025760848.1	LOC112708930	uncharacterized protein LOC112708930	MSTRG.39.2	XM_025829413.1	LOC112785965	uncharacterized protein LOC112785965	MSTRG.39143.1	XM_025766844.1	LOC112715088	very-long-chain 3-oxoacyl-CoA reductase 1-like
MSTRG.35930.1	XM_025756532.1	LOC112705647	eukaryotic translation initiation factor 5B-like	MSTRG.36087.1	XR_003158519.1	LOC112713548	-	MSTRG.25234.1	XR_003152673.1	LOC112699732	-	MSTRG.43620.1	XM_025772265.1	LOC112721193	uncharacterized protein LOC112721193	MSTRG.38712.5	XM_025769290.1	LOC112717191	pathogenesis-related protein PRB1-3-like	MSTRG.40715.4	XR_003160744.1	LOC112718286	-	MSTRG.36408.1	XM_025761149.1	LOC112709254	uncharacterized protein LOC112709254	MSTRG.10851.1	XM_025833031.1	LOC112790572	probable inositol transporter 2	MSTRG.39163.1	XM_025769368.1	LOC112717293	probable pectate lyase 5
MSTRG.35916.1	XM_025756664.1	LOC112705736	RING-H2 finger protein ATL80-like	MSTRG.36356.1	XR_003158932.1	LOC112713972	-	MSTRG.25551.1	XR_003152980.1	LOC112700057	-	MSTRG.47304.1	XM_025775985.1	LOC112726558	homeobox-leucine zipper protein ATHB-12-like	MSTRG.45374.3	XM_025773592.1	LOC112722534	uncharacterized protein LOC112722534 isoform X2	MSTRG.40177.1	XR_003160946.1	LOC112718614	-	MSTRG.35303.1	XM_025763024.1	LOC112710676	splicing factor 3B subunit 4-like	MSTRG.978.1	XM_025840058.1	LOC112797235	HMG1/2-like protein	MSTRG.43197.1	XM_025772118.1	LOC112721031	uncharacterized protein LOC112721031
MSTRG.31178.1	XM_025756778.1	LOC112705814	protein MIZU-KUSSEI 1-like	MSTRG.39966.3	XR_003159852.1	LOC112715590	-	MSTRG.25383.1	XR_003153423.1	LOC112700515	-	MSTRG.47923.1	XM_025776621.1	LOC112727025	transcription factor EMB1444-like isoform X2	MSTRG.46393.1	XM_025774633.1	LOC112723310	CCR4-NOT transcription complex subunit 10-like isoform X2	MSTRG.47943.1	XR_003165551.1	LOC112727033	-	MSTRG.40684.1	XM_025767688.1	LOC112715869	probable mediator of RNA polymerase II transcription subunit 26c	MSTRG.1487.1	XM_025843911.1	LOC112801244	two-component response regulator-like APRR2 isoform X4	MSTRG.2979.92	XM_025783788.1	LOC112734436	tropomyosin-1%2C isoforms 33/34-like
MSTRG.21029.1	XM_025756825.1	LOC112705851	protein DCL%2C chloroplastic-like	MSTRG.40187.7	XR_003160937.1	LOC112718605	-	MSTRG.27319.8	XR_003153853.1	LOC112701796	-	MSTRG.48249.1	XM_025776905.1	LOC112727228	UDP-galactose/UDP-glucose transporter 3-like	MSTRG.46426.1	XM_025774667.1	LOC112723337	pyrophosphate-energized vacuolar membrane proton pump-like	MSTRG.50596.23	XR_003166250.1	LOC112728457	-	MSTRG.40187.3	XM_025769566.1	LOC112717573	uncharacterized protein LOC112717573	MSTRG.1531.5	XM_025844308.1	LOC112801517	beta-amylase 3%2C chloroplastic-like	MSTRG.21158.1	XM_025844840.1	LOC112801891	actin-1-like
MSTRG.35869.1	XM_025761042.1	LOC112709145	proline-rich receptor-like protein kinase PERK8	MSTRG.40948.1	XR_003161655.1	LOC112719352	-	MSTRG.30529.2	XR_003155521.1	LOC112705618	-	MSTRG.47590.12	XM_025779825.1	LOC112729659	zinc finger CCCH domain-containing protein 48-like	MSTRG.47413.1	XM_025776121.1	LOC112726645	uncharacterized protein LOC112726645	MSTRG.47116.17	XR_003166355.1	LOC112729080	-	MSTRG.44085.1	XM_025771913.1	LOC112720820	uncharacterized protein LOC112720820	MSTRG.1621.1	XM_025845315.1	LOC112802210	bax inhibitor 1-like	MSTRG.22770.1	XM_025846593.1	LOC112803106	peroxisome biogenesis protein 5-like isoform X2
MSTRG.35830.1	XM_025762202.1	LOC112710104	uncharacterized protein LOC112710104	MSTRG.43461.11	XR_003162215.1	LOC112720518	-	MSTRG.36326.1	XR_003157214.1	LOC112711081	-	MSTRG.47590.1	XM_025779825.1	LOC112729659	zinc finger CCCH domain-containing protein 48-like	MSTRG.50036.1	XM_025778083.1	LOC112728097	U3 small nucleolar RNA-associated protein 18 homolog	MSTRG.52635.1	XR_003168531.1	LOC112735770	-	MSTRG.45569.1	XM_025772845.1	LOC112721819	transcription factor GTE9-like	MSTRG.1696.1	XM_025845880.1	LOC112802605	O-fucosyltransferase 29-like	MSTRG.22785.108	XM_025846612.1	LOC112803121	repetitive proline-rich cell wall protein 2-like
MSTRG.44838.1	XM_025763025.1	LOC112710677	uncharacterized protein LOC112710677	MSTRG.45788.3	XR_003162904.1	LOC112722816	-	MSTRG.34679.11	XR_003157951.1	LOC112712885	-	MSTRG.47622.5	XM_025779837.1	LOC112729674	zinc finger CCCH domain-containing protein 48-like	MSTRG.50042.1	XM_025778085.1	LOC112728099	probable WRKY transcription factor 33	MSTRG.53065.1	XR_003169047.1	LOC112737664	-	MSTRG.45585.1	XM_025772849.1	LOC112721822	uncharacterized protein LOC112721822	MSTRG.1915.1	XM_025847228.1	LOC112803755	zinc finger MYM-type protein 1-like	MSTRG.22785.109	XM_025846612.1	LOC112803121	repetitive proline-rich cell wall protein 2-like
MSTRG.45717.47	XM_025763419.1	LOC112710936	protein LIGHT-DEPENDENT SHORT HYPOCOTYLS 1-like	MSTRG.44371.1	XR_003163964.1	LOC112724819	-	MSTRG.35783.1	XR_003158542.1	LOC112713572	-	MSTRG.48252.3	XM_025780030.1	LOC112729890	uncharacterized protein LOC112729890	MSTRG.50133.1	XM_025779619.1	LOC112729396	pre-mRNA-processing-splicing factor 8A-like	MSTRG.53085.1	XR_003169056.1	LOC112737681	-	MSTRG.45589.1	XM_025772854.1	LOC112721827	uncharacterized protein LOC112721827	MSTRG.21437.1	XM_025847259.1	LOC112803798	F-box protein At5g07610-like	MSTRG.22785.11	XM_025846612.1	LOC112803121	repetitive proline-rich cell wall protein 2-like
MSTRG.45717.48	XM_025768199.1	LOC112716313	probable inactive poly [ADP-ribose] polymerase SRO5 isoform X2	MSTRG.47122.15	XR_003165200.1	LOC112726196	-	MSTRG.39041.15	XR_003159439.1	LOC112715009	-	MSTRG.7493.17	XM_025802518.1	LOC112754758	protein HUA2-LIKE 2-like isoform X2	MSTRG.47440.1	XM_025779768.1	LOC112729599	uncharacterized protein LOC112729599	MSTRG.8420.2	XR_003196061.1	LOC112788703	-	MSTRG.46141.1	XM_025773025.1	LOC112722042	inositol transporter 4-like	MSTRG.21835.1	XM_025847353.1	LOC112803901	uncharacterized protein LOC112803901	MSTRG.22785.110	XM_025846612.1	LOC112803121	repetitive proline-rich cell wall protein 2-like
MSTRG.48316.1	XM_025773966.1	LOC112722797	U-box domain-containing protein 35-like	MSTRG.48351.1	XR_003165658.1	LOC112727278	-	MSTRG.40066.1	XR_003160822.1	LOC112718484	-	MSTRG.7493.16	XM_025802526.1	LOC112754758	protein HUA2-LIKE 2-like isoform X2	MSTRG.47981.1	XM_025779951.1	LOC112729803	uncharacterized protein LOC112729803	MSTRG.1569.10	XR_003202120.1	LOC112801861	-	MSTRG.45096.1	XM_025773397.1	LOC112722392	putative DNA glycosylase At3g47830	MSTRG.3047.8	XR_003153543.1	LOC112700633	-	MSTRG.22785.111	XM_025846612.1	LOC112803121	repetitive proline-rich cell wall protein 2-like
MSTRG.48199.3	XM_025773966.1	LOC112722797	U-box domain-containing protein 35-like	MSTRG.49135.1	XR_003166918.1	LOC112731127	-	MSTRG.40774.1	XR_003161417.1	LOC112719101	-	MSTRG.9025.1	XM_025831218.1	LOC112789363	cell number regulator 6-like	MSTRG.19965.2	XM_025843930.1	LOC112801285	uncharacterized protein LOC112801285	MSTRG.24254.1	XM_025748931.1	LOC112696267	auxin-induced protein 22E-like	MSTRG.47996.1	XM_025776694.1	LOC112727077	cysteine desulfurase 1%2C chloroplastic-like	MSTRG.3382.68	XR_003154274.1	LOC112702792	-	MSTRG.22785.45	XM_025846612.1	LOC112803121	repetitive proline-rich cell wall protein 2-like
MSTRG.49826.1	XM_025774605.1	LOC112723291	mavicyanin-like	MSTRG.25719.1	XM_025749800.1	LOC112696872	3-hydroxyisobutyryl-CoA hydrolase-like protein 5	MSTRG.44588.12	XR_003162547.1	LOC112722248	-	MSTRG.16965.1	XM_025840028.1	LOC112797209	uncharacterized protein LOC112797209	MSTRG.20245.1	XM_025844273.1	LOC112801502	phosphatidylserine decarboxylase proenzyme 1%2C mitochondrial-like	MSTRG.50805.5	XM_025780753.1	LOC112730690	early nodulin-75-like	MSTRG.48044.1	XM_025776735.1	LOC112727104	U11/U12 small nuclear ribonucleoprotein 59 kDa protein-like	MSTRG.1351.1	XR_003159203.1	LOC112714303	-	MSTRG.22785.46	XM_025846612.1	LOC112803121	repetitive proline-rich cell wall protein 2-like
MSTRG.25417.1	XM_025776358.1	LOC112726827	uncharacterized protein LOC112726827	MSTRG.47242.1	XM_025775923.1	LOC112726512	aspartyl protease family protein 2-like	MSTRG.44451.1	XR_003163752.1	LOC112724597	-	MSTRG.19524.1	XM_025843466.1	LOC112800994	FT-interacting protein 1-like isoform X6	MSTRG.21709.1	XM_025845395.1	LOC112802278	nuclear poly(A) polymerase 1-like	MSTRG.47430.1	XM_025776137.1	LOC112726656	inactive TPR repeat-containing thioredoxin TTL3-like	MSTRG.48968.1	XM_025777261.1	LOC112727495	hydroxyethylthiazole kinase-like	MSTRG.1535.1	XR_003159277.1	LOC112714488	-	MSTRG.22785.47	XM_025846612.1	LOC112803121	repetitive proline-rich cell wall protein 2-like
MSTRG.50013.1	XM_025776858.1	LOC112727188	pre-mRNA-splicing factor ATP-dependent RNA helicase DEAH10-like	MSTRG.45447.1	XM_025773665.1	LOC112722583	DNAJ protein JJJ1 homolog	MSTRG.44432.1	XR_003164388.1	LOC112725269	-	MSTRG.25255.1	XR_003150836.1	LOC112696661	uncharacterized protein LOC112696661	MSTRG.22785.89	XM_025846612.1	LOC112803121	repetitive proline-rich cell wall protein 2-like	MSTRG.42509.1	XM_025770572.1	LOC112719854	KH domain-containing protein At2g38610-like isoform X2	MSTRG.51762.5	XM_025786241.1	LOC112736685	uncharacterized protein LOC112736685 isoform X3	MSTRG.2399.1	XR_003159285.1	LOC112714529	-	MSTRG.22785.48	XM_025846612.1	LOC112803121	repetitive proline-rich cell wall protein 2-like
MSTRG.31184.1	XM_025777918.1	LOC112727959	uncharacterized protein LOC112727959 isoform X2	MSTRG.47227.1	XM_025775897.1	LOC112726494	LOW QUALITY PROTEIN: uncharacterized protein LOC112726494	MSTRG.44720.1	XR_003164700.1	LOC112725603	-	MSTRG.25444.1	XR_003150863.1	LOC112696737	-	MSTRG.25236.3	XM_025847959.1	LOC112805596	uncharacterized protein LOC112805596	MSTRG.39774.1	XR_003159755.1	LOC112715524	kinetochore-associated protein KNL-2 homolog	MSTRG.51839.1	XM_025786352.1	LOC112736765	linoleate 13S-lipoxygenase 2-1%2C chloroplastic-like isoform X2	MSTRG.2149.1	XR_003159889.1	LOC112715653	-	MSTRG.22785.52	XM_025846612.1	LOC112803121	repetitive proline-rich cell wall protein 2-like
MSTRG.52958.4	XM_025780056.1	LOC112729923	uncharacterized protein LOC112729923	MSTRG.32123.1	XM_025758344.1	LOC112706832	probable glucuronoxylan glucuronosyltransferase IRX7 isoform X2	MSTRG.44868.1	XR_003164837.1	LOC112725751	-	MSTRG.25889.1	XR_003151011.1	LOC112696969	-	MSTRG.33110.6	XR_003156108.1	LOC112707585	-	MSTRG.40153.7	XM_025767402.1	LOC112715625	novel plant SNARE 13-like	MSTRG.15277.1	XM_025838912.1	LOC112796455	uncharacterized protein LOC112796455	MSTRG.2281.1	XR_003160147.1	LOC112716069	-	MSTRG.22785.54	XM_025846612.1	LOC112803121	repetitive proline-rich cell wall protein 2-like
MSTRG.41333.1	XM_025780819.1	LOC112730895	putative ABC transporter C family member 15 isoform X3	MSTRG.10668.1	XM_025832904.1	LOC112790481	protein PLASTID MOVEMENT IMPAIRED 1-RELATED 1-like	MSTRG.47091.8	XR_003165259.1	LOC112726435	-	MSTRG.3382.82	XR_003154263.1	LOC112702764	-	MSTRG.33165.3	XR_003156113.1	LOC112707633	-	MSTRG.23952.6	XM_025748626.1	LOC112696042	probable galactinol--sucrose galactosyltransferase 2	MSTRG.15387.3	XM_025839025.1	LOC112796537	uncharacterized protein LOC112796537	MSTRG.2980.28	XR_003160283.1	LOC112716298	-	MSTRG.22785.58	XM_025846612.1	LOC112803121	repetitive proline-rich cell wall protein 2-like
MSTRG.11735.1	XM_025781733.1	LOC112732913	uncharacterized protein LOC112732913	MSTRG.46082.1	XM_025774277.1	LOC112723051	transcription termination factor MTEF1%2C chloroplastic-like	MSTRG.47563.8	XR_003165392.1	LOC112726760	-	MSTRG.35912.7	XR_003157099.1	LOC112710933	-	MSTRG.33901.9	XR_003156283.1	LOC112708238	-	MSTRG.23952.7	XM_025748626.1	LOC112696042	probable galactinol--sucrose galactosyltransferase 2	MSTRG.24988.1	XR_003150781.1	LOC112696584	-	MSTRG.6242.1	XR_003172894.1	LOC112744711	-	MSTRG.22785.61	XM_025846612.1	LOC112803121	repetitive proline-rich cell wall protein 2-like
MSTRG.6625.1	XM_025786890.1	LOC112737118	proline-rich protein 4-like	MSTRG.24949.1	XM_025749393.1	LOC112696573	uncharacterized protein LOC112696573 isoform X2	MSTRG.47692.9	XR_003165431.1	LOC112726857	-	MSTRG.35912.8	XR_003157099.1	LOC112710933	-	MSTRG.34447.4	XR_003156633.1	LOC112710063	-	MSTRG.25343.4	XM_025749469.1	LOC112696641	protein FAR1-RELATED SEQUENCE 5-like	MSTRG.25058.1	XR_003151409.1	LOC112698174	-	MSTRG.14836.1	XR_003200859.1	LOC112799284	-	MSTRG.22785.64	XM_025846612.1	LOC112803121	repetitive proline-rich cell wall protein 2-like
MSTRG.34506.1	XM_025823290.1	LOC112779024	uncharacterized protein LOC112779024	MSTRG.49990.1	XM_025778046.1	LOC112728065	uncharacterized protein LOC112728065	MSTRG.48126.1	XR_003165597.1	LOC112727152	-	MSTRG.36149.1	XR_003158018.1	LOC112712991	-	MSTRG.34462.1	XR_003157944.1	LOC112712870	-	MSTRG.25343.33	XM_025749471.1	LOC112696641	protein FAR1-RELATED SEQUENCE 5-like	MSTRG.24731.5	XR_003153088.1	LOC112700172	-	MSTRG.1611.3	XR_003202214.1	LOC112802167	-	MSTRG.22785.79	XM_025846612.1	LOC112803121	repetitive proline-rich cell wall protein 2-like
MSTRG.10971.1	XM_025830354.1	LOC112787272	histone H2B-like	MSTRG.50195.1	XM_025779623.1	LOC112729407	uncharacterized protein LOC112729407	MSTRG.52317.1	XR_003168882.1	LOC112737134	-	MSTRG.41303.6	XR_003160270.1	LOC112716296	-	MSTRG.35778.2	XR_003158301.1	LOC112713328	-	MSTRG.14432.6	XM_025838035.1	LOC112795851	serine/threonine-protein phosphatase 7 long form homolog	MSTRG.25218.1	XR_003153405.1	LOC112700496	-	MSTRG.1698.7	XR_003202441.1	LOC112802564	-	MSTRG.22785.88	XM_025846612.1	LOC112803121	repetitive proline-rich cell wall protein 2-like
MSTRG.35305.1	XM_025845855.1	LOC112802588	polynucleotide 5'-hydroxyl-kinase NOL9-like					MSTRG.6680.1	XR_003183434.1	LOC112765005	-	MSTRG.39879.1	XR_003161547.1	LOC112719238	-	MSTRG.36026.1	XR_003158975.1	LOC112714017	-	MSTRG.32624.1	XM_025758888.1	LOC112707228	TMV resistance protein N-like	MSTRG.29791.1	XR_003154570.1	LOC112703357	-	MSTRG.1733.14	XR_003202565.1	LOC112802882	-	MSTRG.26598.1	XR_003151221.1	LOC112697433	-
MSTRG.30559.1	XM_025847178.1	LOC112803697	uncharacterized protein LOC112803697					MSTRG.8253.14	XR_003194272.1	LOC112786244	-	MSTRG.43882.1	XR_003164538.1	LOC112725428	-	MSTRG.39153.1	XR_003159462.1	LOC112715095	-	MSTRG.47968.1	XM_025776662.1	LOC112727061	U-box domain-containing protein 3-like	MSTRG.27918.1	XR_003154712.1	LOC112703938	-	MSTRG.1934.12	XR_003202701.1	LOC112803833	-	MSTRG.34125.1	XR_003156540.1	LOC112709829	-
MSTRG.41326.1	XM_025847414.1	LOC112803970	uncharacterized protein LOC112803970					MSTRG.9604.1	XR_003196394.1	LOC112789770	-	MSTRG.44985.1	XR_003165140.1	LOC112726071	-	MSTRG.45701.2	XR_003162879.1	LOC112722778	-	MSTRG.32168.1	XM_025758392.1	LOC112706871	uncharacterized protein At4g22758-like	MSTRG.30840.1	XR_003156304.1	LOC112708318	-	MSTRG.2052.1	XR_003203204.1	LOC112804578	-	MSTRG.34141.2	XR_003156541.1	LOC112709840	-
MSTRG.44019.1	XR_003150826.1	LOC112696644	-					MSTRG.10991.1	XR_003196695.1	LOC112790596	-	MSTRG.47111.80	XR_003165228.1	LOC112726201	-	MSTRG.45913.21	XR_003162972.1	LOC112722922	-	MSTRG.31340.2	XM_025757453.1	LOC112706255	uncharacterized protein LOC112706255	MSTRG.30840.5	XR_003156304.1	LOC112708318	-					MSTRG.34163.1	XR_003156548.1	LOC112709857	-
MSTRG.30817.2	XR_003151102.1	LOC112697150	-					MSTRG.17783.2	XR_003198880.1	LOC112794468	-	MSTRG.50596.20	XR_003166246.1	LOC112728457	-	MSTRG.45974.1	XR_003162988.1	LOC112722979	-	MSTRG.35526.1	XM_025760959.1	LOC112709057	uncharacterized protein LOC112709057	MSTRG.34471.1	XR_003156657.1	LOC112710083	-					MSTRG.34163.2	XR_003156548.1	LOC112709857	-
MSTRG.24094.23	XR_003153390.1	LOC112700480	-					MSTRG.53057.1	XM_025787649.1	LOC112737659	aminodeoxychorismate synthase%2C chloroplastic-like isoform X2	MSTRG.9605.2	XR_003196394.1	LOC112789770	-	MSTRG.45177.1	XR_003163329.1	LOC112724151	-	MSTRG.35273.1	XR_003156934.1	LOC112710656	uncharacterized protein LOC112710656	MSTRG.36585.6	XR_003157335.1	LOC112711192	-					MSTRG.34170.1	XR_003156551.1	LOC112709858	-
MSTRG.24094.20	XR_003153904.1	LOC112702022	-					MSTRG.46364.1	XM_025774606.1	LOC112723292	blue copper protein-like	MSTRG.15197.1	XR_003200155.1	LOC112798546	-	MSTRG.48137.1	XR_003166396.1	LOC112729192	-	MSTRG.42212.1	XM_025769239.1	LOC112717136	uncharacterized protein LOC112717136	MSTRG.36662.1	XR_003157377.1	LOC112711246	-					MSTRG.34173.6	XR_003156552.1	LOC112709858	-
MSTRG.33329.1	XR_003155521.1	LOC112705618	-					MSTRG.47603.1	XM_025776324.1	LOC112726802	BON1-associated protein 2-like	MSTRG.15203.1	XR_003200513.1	LOC112798917	-	MSTRG.49104.1	XR_003167469.1	LOC112731703	-	MSTRG.43523.1	XM_025772222.1	LOC112721154	uncharacterized protein LOC112721154	MSTRG.39409.56	XR_003159574.1	LOC112715256	-					MSTRG.35711.1	XR_003158493.1	LOC112713520	-
MSTRG.30777.1	XR_003155760.1	LOC112706467	-					MSTRG.4096.1	XM_025761889.1	LOC112709899	dCTP pyrophosphatase 1-like	MSTRG.20608.1	XR_003203693.1	LOC112805082	-	MSTRG.48414.1	XR_003167592.1	LOC112731836	-	MSTRG.45374.1	XM_025773592.1	LOC112722534	uncharacterized protein LOC112722534 isoform X2	MSTRG.39916.3	XR_003159843.1	LOC112715577	-					MSTRG.39152.1	XR_003159462.1	LOC112715095	-
MSTRG.22151.1	XR_003156134.1	LOC112707769	-					MSTRG.44447.1	XM_025773189.1	LOC112722209	DELLA protein RGL1-like					MSTRG.51510.1	XR_003168760.1	LOC112736468	-	MSTRG.50680.11	XR_003166282.1	LOC112728538	uncharacterized protein LOC112728538	MSTRG.40330.3	XR_003159896.1	LOC112715665	-					MSTRG.40116.1	XR_003161703.1	LOC112719401	-
MSTRG.11485.1	XR_003156274.1	LOC112708231	uncharacterized protein LOC112708231					MSTRG.35103.1	XM_025762772.1	LOC112710526	eukaryotic translation initiation factor 4G-like					MSTRG.8253.13	XR_003194270.1	LOC112786244	-	MSTRG.51762.3	XM_025786241.1	LOC112736685	uncharacterized protein LOC112736685 isoform X3	MSTRG.40330.4	XR_003159896.1	LOC112715665	-					MSTRG.6827.1	XR_003161909.1	LOC112719822	-
MSTRG.22149.2	XR_003156409.1	LOC112708555	-					MSTRG.52982.1	XM_025781769.1	LOC112732934	heparanase-like protein 2					MSTRG.18457.4	XR_003201308.1	LOC112800074	-	MSTRG.51600.1	XM_025786051.1	LOC112736548	vicilin-like seed storage protein At2g28490	MSTRG.40435.4	XR_003159919.1	LOC112715715	-					MSTRG.42580.1	XR_003161946.1	LOC112719907	-
MSTRG.30681.1	XR_003156694.1	LOC112710119	-					MSTRG.51670.1	XM_025786132.1	LOC112736609	histone H2B-like													MSTRG.41119.1	XR_003160195.1	LOC112716164	-					MSTRG.44820.13	XR_003162591.1	LOC112722298	-
MSTRG.15192.3	XR_003158362.1	LOC112713389	-					MSTRG.20382.1	XM_025844388.1	LOC112801573	methyltransferase-like protein 7A isoform X5													MSTRG.41303.4	XR_003160270.1	LOC112716296	-					MSTRG.49454.2	XR_003165969.1	LOC112727731	-
MSTRG.18977.2	XR_003159085.1	LOC112714129	-					MSTRG.22134.1	XM_025845915.1	LOC112802627	NADPH-dependent oxidoreductase 2-alkenal reductase-like isoform X2													MSTRG.42540.3	XR_003161923.1	LOC112719877	-					MSTRG.22719.10	XR_003202615.1	LOC112803021	-
MSTRG.19685.17	XR_003159109.1	LOC112714153	-					MSTRG.21919.1	XM_025845630.1	LOC112802415	pentatricopeptide repeat-containing protein At1g73400%2C mitochondrial-like													MSTRG.43615.4	XR_003162266.1	LOC112720588	-					MSTRG.22719.11	XR_003202615.1	LOC112803021	-
MSTRG.22347.5	XR_003159626.1	LOC112715342	-					MSTRG.10.10	XR_003193630.1	LOC112783702	phosphoglycerate mutase-like protein 4 isoform X2													MSTRG.45701.53	XR_003162881.1	LOC112722778	-					MSTRG.22719.9	XR_003202615.1	LOC112803021	-
MSTRG.25343.70	XR_003159740.1	LOC112715507	-					MSTRG.15336.1	XM_025838965.1	LOC112796498	polygalacturonase QRT3-like													MSTRG.44524.2	XR_003163235.1	LOC112723933	-					MSTRG.21122.1	XR_003203100.1	LOC112804486	-
MSTRG.26180.1	XR_003160293.1	LOC112716322	-					MSTRG.39520.1	XM_025769449.1	LOC112717411	proteasome activator subunit 4-like													MSTRG.45032.1	XR_003164316.1	LOC112725192	-
MSTRG.27567.2	XR_003160874.1	LOC112718538	-					MSTRG.23499.1	XM_025748115.1	LOC112695678	pto-interacting protein 1-like													MSTRG.45126.1	XR_003164718.1	LOC112725621	-
MSTRG.27578.5	XR_003161646.1	LOC112719341	-					MSTRG.50824.1	XM_025778920.1	LOC112728681	putative disease resistance protein At3g14460 isoform X2													MSTRG.45119.1	XR_003164814.1	LOC112725727	-
MSTRG.30529.5	XR_003162367.1	LOC112720788	-					MSTRG.46966.4	XM_025779441.1	LOC112729066	putative disease resistance RPP13-like protein 1													MSTRG.47148.3	XR_003165234.1	LOC112726217	-
MSTRG.31599.11	XR_003163416.1	LOC112724243	-					MSTRG.22826.1	XM_025846675.1	LOC112803163	putative methylesterase 12%2C chloroplastic isoform X3													MSTRG.47464.3	XR_003165357.1	LOC112726680	-
MSTRG.33899.2	XR_003165229.1	LOC112726210	-					MSTRG.41281.7	XM_025768149.1	LOC112716277	selenium-binding protein 1-like													MSTRG.47941.23	XR_003165552.1	LOC112727035	-
MSTRG.34523.17	XR_003165556.1	LOC112727062	-					MSTRG.38864.3	XM_025766514.1	LOC112714833	splicing factor 3B subunit 1-like													MSTRG.47941.9	XR_003165552.1	LOC112727035	-
MSTRG.39488.14	XR_003166246.1	LOC112728457	-					MSTRG.3602.3	XM_025757060.1	LOC112705994	subtilisin-like protease SBT2.4													MSTRG.50557.5	XR_003166242.1	LOC112728451	-
MSTRG.39730.12	XR_003167776.1	LOC112732034	-					MSTRG.36675.1	XM_025761222.1	LOC112709328	uncharacterized protein LOC112709328													MSTRG.50525.17	XR_003166543.1	LOC112729445	-
MSTRG.4308.1	XR_003196699.1	LOC112790597	uncharacterized protein LOC112790597					MSTRG.36712.1	XM_025763881.1	LOC112711270	uncharacterized protein LOC112711270													MSTRG.48975.1	XR_003167868.1	LOC112732131	-
MSTRG.46365.1	XR_003198041.1	LOC112793344	-					MSTRG.42876.1	XM_025771998.1	LOC112720907	uncharacterized protein LOC112720907													MSTRG.15500.8	XR_003199286.1	LOC112796591	-
MSTRG.47136.28	XR_003198577.1	LOC112793889	-					MSTRG.47121.1	XM_025775499.1	LOC112726194	uncharacterized protein LOC112726194													MSTRG.20565.3	XR_003201998.1	LOC112801630	-
MSTRG.47971.6	XR_003199152.1	LOC112796410	-					MSTRG.47819.12	XM_025779891.1	LOC112729736	uncharacterized protein LOC112729736
MSTRG.50596.29	XR_003201741.1	LOC112801092	-					MSTRG.49634.1	XM_025780418.1	LOC112730326	uncharacterized protein LOC112730326
MSTRG.52293.14	XR_003202516.1	LOC112802739	-					MSTRG.17673.1	XM_025840769.1	LOC112797700	uncharacterized protein LOC112797700 isoform X5
MSTRG.8331.1	XR_003202733.1	LOC112804104	-					MSTRG.41613.4	XM_025768478.1	LOC112716556	vegetative cell wall protein gp1-like
